# Supplementary material for: Effects of Functional Partial Body Weight Support Treadmill Training on Mobility in Children with Ataxia: A Randomized Controlled Trial
Source: J Funct Morphol Kinesiol. 2025 Apr 6;10(2):123. doi: 10.3390/jfmk10020123 (PMC12015849; doi:10.3390/jfmk10020123)
Supplement: Supplementary file 1 [file jfmk-10-00123-s001.zip]

Archive with 1 entries (1 files):
- jfmk-3455027-supplementary.pdf
